# Supplementary material for: Overall Exposure of European Adult Population to Mycotoxins by Statistically Modelled Biomonitoring Data
Source: Toxins (Basel). 2021 Oct 1;13(10):695. doi: 10.3390/toxins13100695 (PMC8537926; doi:10.3390/toxins13100695)
Supplement: Supplementary file 1 [file toxins-13-00695-s001.zip]

Archive with 1 entries (1 files):
- updated toxins-1360791-supp final.pdf
